# Supplementary material for: MHCII Expression on Peripheral Blood Monocytes in Canine Lymphoma: An Impact of Glucocorticoids
Source: Animals (Basel). 2022 Aug 19;12(16):2135. doi: 10.3390/ani12162135 (PMC9404857; doi:10.3390/ani12162135)
Supplement: Supplementary file 1 [file animals-12-02135-s001.zip]

Archive with 1 entries (1 files):
- animals-1789773-supplementary.pdf
